# Supplementary material for: A gap-free and haplotype-resolved lemon genome provides insights into flavor synthesis and huanglongbing (HLB) tolerance
Source: Hortic Res. 2023 Feb 14;10(4):uhad020. doi: 10.1093/hr/uhad020 (PMC10076211; doi:10.1093/hr/uhad020)
Supplement: Web_Material_uhad020 [file web_material_uhad020.zip]

Archive with 32 entries (32 files):
- Supplementary Fig. S1.svg
- Supplementary Fig. S10.svg
- Supplementary Fig. S11.svg
- Supplementary Fig. S12.svg
- Supplementary Fig. S2.svg
- Supplementary Fig. S3-1.svg
- Supplementary Fig. S4.svg
- Supplementary Fig. S5.svg
- Supplementary Fig. S6.svg
- Supplementary Fig. S7.svg
- Supplementary Fig. S8.svg
- Supplementary Fig. S9-1.svg
- Supplementary Table S1.docx
- Supplementary Table S10.docx
- Supplementary Table S11.docx
- Supplementary Table S12.docx
- Supplementary Table S13.docx
- Supplementary Table S14.docx
- Supplementary Table S15.docx
- Supplementary Table S16.docx
- Supplementary Table S17.docx
- Supplementary Table S18.docx
- Supplementary Table S19.docx
- Supplementary Table S2.docx
- Supplementary Table S20.docx
- Supplementary Table S3.docx
- Supplementary Table S4.docx
- Supplementary Table S5.docx
- Supplementary Table S6.docx
- Supplementary Table S7.docx
- Supplementary Table S8.docx
- Supplementary Table S9.docx
